# Supplementary material for: ﻿Notes on the Pselaphodes Westwood complex (Coleoptera, Staphylinidae, Pselaphinae) of Hubei, China, with description of a new species and additional faunistic data
Source: Zookeys. 2024 Jul 8;1206:231–9. doi: 10.3897/zookeys.1206.126696 (PMC11249842; doi:10.3897/zookeys.1206.126696)
Supplement: XML Treatment for Pselaphodes nomurai [file zookeys.1206.126696-treatment1.xml]

<!DOCTYPE tp:taxon-treatment
  PUBLIC "-//TaxonX//DTD Taxonomic Treatment Publishing DTD v0 20100105//EN" "tax-treatment-NSO.dtd">
<tp:taxon-treatment xmlns:tp="http://www.plazi.org/taxpub"><tp:treatment-meta><kwd-group><label>Taxon classification</label><kwd>
                <named-content content-type="kingdom">Animalia</named-content>
              </kwd><kwd>
                <named-content content-type="order">Coleoptera</named-content>
              </kwd><kwd>
                <named-content content-type="family">Staphylinidae</named-content>
              </kwd></kwd-group><mixed-citation publication-type="journal"><person-group><name><surname>Feng</surname><given-names>Ting</given-names></name><name><surname>Yin</surname><given-names>Zi-Wei</given-names></name></person-group><article-title>﻿Notes on the <italic><tp:taxon-name><tp:taxon-name-part taxon-name-part-type="genus" reg="Pselaphodes">Pselaphodes</tp:taxon-name-part></tp:taxon-name></italic> Westwood complex (<tp:taxon-name><tp:taxon-name-part taxon-name-part-type="order">Coleoptera</tp:taxon-name-part></tp:taxon-name>, <tp:taxon-name><tp:taxon-name-part taxon-name-part-type="family">Staphylinidae</tp:taxon-name-part></tp:taxon-name>, <tp:taxon-name><tp:taxon-name-part taxon-name-part-type="subfamily">Pselaphinae</tp:taxon-name-part></tp:taxon-name>) of Hubei, China, with description of a new species and additional faunistic data</article-title><source>Zookeys</source><day>08</day><month>07</month><year>2024</year><volume>1206</volume><fpage>231</fpage><lpage>239</lpage><pub-id pub-id-type="doi">10.3897/zookeys.1206.126696</pub-id></mixed-citation></tp:treatment-meta><tp:nomenclature><label>﻿</label><tp:taxon-name>
              <object-id xmlns:xlink="http://www.w3.org/1999/xlink" content-type="arpha" xlink:type="simple">F454F21B-9ED9-5FC9-9522-19AFB44E5DD7</object-id>
              <tp:taxon-name-part taxon-name-part-type="genus" reg="Pselaphodes">Pselaphodes</tp:taxon-name-part>
              <tp:taxon-name-part taxon-name-part-type="species" reg="nomurai">nomurai</tp:taxon-name-part>
            </tp:taxon-name><tp:taxon-authority>Yin, Li &amp; Zhao, 2010</tp:taxon-authority><tp:nomenclature-citation-list><tp:nomenclature-citation><tp:taxon-name>
                  <tp:taxon-name-part taxon-name-part-type="genus" reg="Pselaphodes">Pselaphodes</tp:taxon-name-part>
                  <tp:taxon-name-part taxon-name-part-type="species" reg="nomurai">nomurai</tp:taxon-name-part>
                </tp:taxon-name><comment>Yin, Li &amp; Zhao, 2010: 21; <xref ref-type="bibr" rid="B22">Yin et al. 2012</xref> (key); <xref ref-type="bibr" rid="B15">Yin and Li 2012</xref> (distribution); <xref ref-type="bibr" rid="B24">Yin et al. 2013b</xref> (distribution). Type locality: China, Shaanxi Prov., Foping County (<named-content xmlns:xlink="http://www.w3.org/1999/xlink" content-type="dwc:verbatimCoordinates" xlink:type="simple"><named-content content-type="geo-json" specific-use="{&#34;type&#34;:&#34;Point&#34;,&#34;coordinates&#34;:[107.990556,33.524444]}" id="NCID0EQFAE" xlink:type="simple">33°31'28"N, 107°59'26"E</named-content></named-content>), elev. 1,250–1,400 m.</comment></tp:nomenclature-citation></tp:nomenclature-citation-list></tp:nomenclature><tp:treatment-sec sec-type="material" id="SECID0EVFAE"><title>Additional material examined</title><p><bold>(2 specimens).</bold> 2 ♂♂, “China: Hubei, Xingshan County, Wanchaoshan N. R., <named-content xmlns:xlink="http://www.w3.org/1999/xlink" content-type="dwc:verbatimCoordinates" xlink:type="simple"><named-content content-type="geo-json" specific-use="{&#34;type&#34;:&#34;Point&#34;,&#34;coordinates&#34;:[110.490600,31.321700]}" id="NCID0EAGAE" xlink:type="simple">31.3217°N, 110.4906°E</named-content></named-content>, 1700 m, 19.viii.2023, Guo-Hao Wei leg., 湖北兴山县万朝山保护区, 魏国豪采” (<abbrev xmlns:xlink="http://www.w3.org/1999/xlink" content-type="institution" xlink:title="Insect Collection of Shanghai Normal University" id="ABBRID0EFGAE" xlink:type="simple">SNUC</abbrev>).</p></tp:treatment-sec><tp:treatment-sec sec-type="distribution" id="SECID0EKGAE"><title>Distribution.</title><p>China: Henan, Shaanxi, Hubei, Chongqing, Sichuan. New distributional record in Hubei.</p></tp:treatment-sec><tp:treatment-sec sec-type="comments" id="SECID0EPGAE"><title>Comments.</title><p>These two males can be readily identified as <italic><tp:taxon-name><tp:taxon-name-part taxon-name-part-type="genus" reg="Pselaphodes">P.</tp:taxon-name-part><tp:taxon-name-part taxon-name-part-type="species" reg="nomurai">nomurai</tp:taxon-name-part></tp:taxon-name></italic> by the characteristic form of the male antennal club, the apically broadened metaventral processes, and the aedeagus with an extended, apically truncate median lobe. In comparison to that of the type locality, the Wanchaoshan population has the inner apical margin of male antennomere 10 being greatly protruding to level above the mesal projection of antennomere 9.</p></tp:treatment-sec><ref-list><ref id="B22"><mixed-citation xmlns:xlink="http://www.w3.org/1999/xlink" xlink:type="simple"><person-group><name name-style="western"><surname>Yin</surname><given-names>Z-W</given-names></name><name name-style="western"><surname>Li</surname><given-names>L-Z</given-names></name><name name-style="western"><surname>Gu</surname><given-names>F-K</given-names></name></person-group> (<year>2012</year>) <article-title>Taxonomic study on the genus <italic><tp:taxon-name><tp:taxon-name-part taxon-name-part-type="genus">Pselaphodes</tp:taxon-name-part></tp:taxon-name></italic> Westwood (<tp:taxon-name><tp:taxon-name-part taxon-name-part-type="order">Coleoptera</tp:taxon-name-part></tp:taxon-name>, <tp:taxon-name><tp:taxon-name-part taxon-name-part-type="family">Staphylinidae</tp:taxon-name-part></tp:taxon-name>, <tp:taxon-name><tp:taxon-name-part taxon-name-part-type="subfamily">Pselaphinae</tp:taxon-name-part></tp:taxon-name>) from China. Part III.</article-title><source>Zootaxa</source><volume>3189</volume>(<issue>1</issue>): <fpage>29</fpage>–<lpage>38</lpage>. <ext-link xlink:href="10.11646/zootaxa.3189.1.2" ext-link-type="doi" xlink:type="simple">https://doi.org/10.11646/zootaxa.3189.1.2</ext-link></mixed-citation></ref><ref id="B15"><mixed-citation xmlns:xlink="http://www.w3.org/1999/xlink" xlink:type="simple"><person-group><name name-style="western"><surname>Yin</surname><given-names>Z-W</given-names></name><name name-style="western"><surname>Li</surname><given-names>L-Z</given-names></name></person-group> (<year>2012</year>) <article-title>Notes on Michael Schülke’s pselaphine collections from China. <tp:taxon-name><tp:taxon-name-part taxon-name-part-type="tribe">Tyrini</tp:taxon-name-part></tp:taxon-name>. I. genera <italic><tp:taxon-name><tp:taxon-name-part taxon-name-part-type="genus">Labomimus</tp:taxon-name-part></tp:taxon-name></italic> Sharp, <italic><tp:taxon-name><tp:taxon-name-part taxon-name-part-type="genus">Linan</tp:taxon-name-part></tp:taxon-name></italic> Hlaváč and <italic><tp:taxon-name><tp:taxon-name-part taxon-name-part-type="genus">Pselaphodes</tp:taxon-name-part></tp:taxon-name></italic> Westwood (<tp:taxon-name><tp:taxon-name-part taxon-name-part-type="order">Coleoptera</tp:taxon-name-part></tp:taxon-name>, <tp:taxon-name><tp:taxon-name-part taxon-name-part-type="family">Staphylinidae</tp:taxon-name-part></tp:taxon-name>, <tp:taxon-name><tp:taxon-name-part taxon-name-part-type="subfamily">Pselaphinae</tp:taxon-name-part></tp:taxon-name>).</article-title><source>ZooKeys</source><volume>251</volume>: <fpage>83</fpage>–<lpage>118</lpage>. <ext-link xlink:href="10.3897/zookeys.251.4099" ext-link-type="doi" xlink:type="simple">https://doi.org/10.3897/zookeys.251.4099</ext-link></mixed-citation></ref><ref id="B24"><mixed-citation xmlns:xlink="http://www.w3.org/1999/xlink" xlink:type="simple"><person-group><name name-style="western"><surname>Yin</surname><given-names>Z-W</given-names></name><name name-style="western"><surname>Nomura</surname><given-names>S</given-names></name><name name-style="western"><surname>Li</surname><given-names>L-Z</given-names></name></person-group> (<year>2013b</year>) New species and new records of the <italic><tp:taxon-name><tp:taxon-name-part taxon-name-part-type="genus">Pselaphodes</tp:taxon-name-part></tp:taxon-name></italic> complex of genera (<tp:taxon-name><tp:taxon-name-part taxon-name-part-type="family">Staphylinidae</tp:taxon-name-part></tp:taxon-name>: <tp:taxon-name><tp:taxon-name-part taxon-name-part-type="subfamily">Pselaphinae</tp:taxon-name-part></tp:taxon-name>: <tp:taxon-name><tp:taxon-name-part taxon-name-part-type="tribe">Tyrini</tp:taxon-name-part></tp:taxon-name>) from China Annales Zoologici 63 (2): 343–356. <ext-link xlink:href="10.3161/000345413X669595" ext-link-type="doi" xlink:type="simple">https://doi.org/10.3161/000345413X669595</ext-link></mixed-citation></ref></ref-list></tp:taxon-treatment>
